# Supplementary material for: Three new fossil records of Equisetum (Equisetaceae) from the Neogene of south-western China and northern Vietnam
Source: PhytoKeys. 2020 Jan 10;138:3–15. doi: 10.3897/phytokeys.138.38674 (PMC6969027; doi:10.3897/phytokeys.138.38674)
Supplement: XML Treatment for Equisetum cf. pratense [file phytokeys.138.38674-treatment1.xml]

<!DOCTYPE tp:taxon-treatment
  PUBLIC "-//TaxonX//DTD Taxonomic Treatment Publishing DTD v0 20100105//EN" "tax-treatment-NSO.dtd">
<tp:taxon-treatment xmlns:tp="http://www.plazi.org/taxpub"><tp:treatment-meta><kwd-group><label>Taxon classification</label><kwd><named-content xmlns:xlink="http://www.w3.org/1999/xlink" content-type="kingdom">Plantae</named-content></kwd><kwd><named-content xmlns:xlink="http://www.w3.org/1999/xlink" content-type="order">Equisetales</named-content></kwd><kwd><named-content xmlns:xlink="http://www.w3.org/1999/xlink" content-type="family">Equisetaceae</named-content></kwd></kwd-group><mixed-citation publication-type="journal"><person-group><name><surname>Aung</surname><given-names>Aye Thida</given-names></name><name><surname>Huang</surname><given-names>Jian</given-names></name><name><surname>Do</surname><given-names>Truong Van</given-names></name><name><surname>Song</surname><given-names>Ai</given-names></name><name><surname>Liu</surname><given-names>Jia</given-names></name><name><surname>Zhou</surname><given-names>Zhe-Kun</given-names></name><name><surname>Su</surname><given-names>Tao</given-names></name></person-group><article-title>Three new fossil records of <italic><tp:taxon-name><tp:taxon-name-part taxon-name-part-type="genus" reg="Equisetum">Equisetum</tp:taxon-name-part></tp:taxon-name></italic> (<tp:taxon-name><tp:taxon-name-part taxon-name-part-type="genus" reg="Equisetaceae">Equisetaceae</tp:taxon-name-part></tp:taxon-name>) from the Neogene of south-western China and northern Vietnam</article-title><source>PhytoKeys</source><day>10</day><month>1</month><year>2020</year><volume>138</volume><fpage>3</fpage><lpage>15</lpage><pub-id pub-id-type="doi">10.3897/phytokeys.138.38674</pub-id></mixed-citation></tp:treatment-meta><tp:nomenclature><tp:taxon-name><object-id xmlns:xlink="http://www.w3.org/1999/xlink" content-type="arpha" xlink:type="simple">9F5E1938-99AA-5420-A83C-8736C142C4DD</object-id>
              <tp:taxon-name-part taxon-name-part-type="genus" reg="Equisetum">Equisetum</tp:taxon-name-part>
              <tp:taxon-name-part taxon-name-part-type="uncertainty-rank">cf.</tp:taxon-name-part>
              <tp:taxon-name-part taxon-name-part-type="species" reg="pratense">pratense</tp:taxon-name-part>
            </tp:taxon-name><tp:taxon-authority>Ehrhart</tp:taxon-authority></tp:nomenclature><tp:treatment-sec sec-type="Specimens checked" id="SECID0E3GAE"><title>Specimens checked.</title><p>XTBGSZTF0001 (Fig. <xref ref-type="fig" rid="F2">2A–B</xref>)</p></tp:treatment-sec><tp:treatment-sec sec-type="Locality" id="SECID0EGHAE"><title>Locality.</title><p>Dajie Formation, Sanzhangtian Village, Zhenyuan County, central Yunnan Province, South-western China (<named-content xmlns:xlink="http://www.w3.org/1999/xlink" content-type="dwc:verbatimCoordinates" xlink:type="simple"><named-content content-type="geo-json" specific-use="{&#34;type&#34;:&#34;Point&#34;,&#34;coordinates&#34;:[101.216000,24.100000]}" id="NCID0EPHAE" xlink:type="simple">24.100N, 101.216E</named-content></named-content>).</p></tp:treatment-sec><tp:treatment-sec sec-type="Age" id="SECID0EUHAE"><title>Age.</title><p>The middle Miocene.</p></tp:treatment-sec><tp:treatment-sec sec-type="Repository" id="SECID0EZHAE"><title>Repository.</title><p>Paleoecology Collections, Xishuangbanna Tropical Botanical Garden, Chinese Academy of Sciences.</p></tp:treatment-sec><tp:treatment-sec sec-type="description" id="SECID0E5HAE"><title>Description.</title><p>Only one bunch of tubers are preserved on the specimen, tubers are ovate in shape, three tubers of equal size are arranged in one row (Fig. <xref ref-type="fig" rid="F2">2A–B</xref>). The length and width of the tubers are ~ 0.9 to 1.2 cm and 0.6 to 0.8 cm, respectively. Two to three longitudinal ridges are present on the surface of each tuber (Fig. <xref ref-type="fig" rid="F2">2A–B</xref>). The tip of the tuber is mucronate (Fig. <xref ref-type="fig" rid="F2">2A–B</xref>). These characters fit well within the morphology of <tp:taxon-name><tp:taxon-name-part taxon-name-part-type="genus" reg="Equisetum">E.</tp:taxon-name-part> <tp:taxon-name-part taxon-name-part-type="uncertainty-rank">cf.</tp:taxon-name-part> <tp:taxon-name-part taxon-name-part-type="species" reg="pratense">pratense</tp:taxon-name-part></tp:taxon-name>, a fossil species reported from the early Oligocene in the Lühe coal-mine, south-central Yunnan (<xref ref-type="bibr" rid="B42">Zhang et al. 2007</xref>; <xref ref-type="bibr" rid="B23">Linnemann et al. 2018</xref>).</p><fig id="F2" position="float" orientation="portrait"><object-id xmlns:xlink="http://www.w3.org/1999/xlink" content-type="doi" xlink:type="simple">10.3897/phytokeys.138.38674.figure2</object-id><object-id xmlns:xlink="http://www.w3.org/1999/xlink" content-type="arpha" xlink:type="simple">7F8A1C8C-158F-5566-93DC-A56CB20AAFA1</object-id><label>Figure 2.</label><caption><p><bold>A–B</bold><tp:taxon-name><tp:taxon-name-part taxon-name-part-type="genus" reg="Equisetum">Equisetum</tp:taxon-name-part> <tp:taxon-name-part taxon-name-part-type="uncertainty-rank">cf.</tp:taxon-name-part> <tp:taxon-name-part taxon-name-part-type="species" reg="pratense">pratense</tp:taxon-name-part></tp:taxon-name> Ehrhart <bold>C–F</bold><italic><tp:taxon-name><tp:taxon-name-part taxon-name-part-type="genus" reg="Equisetum">Equisetum</tp:taxon-name-part> <tp:taxon-name-part taxon-name-part-type="species" reg="yenbaiense">yenbaiense</tp:taxon-name-part></tp:taxon-name></italic> A.T.Aung, T.Su, T.V.Do &amp; Z.K.Zhou, sp. nov. Specimen numbers: <bold>A–B</bold> XTBGSZTF0001 (counterparts) <bold>C</bold> XTBGVNMN4002 <bold>D</bold>&amp;nbsp;XTBGVNMN4001 <bold>E</bold> XTBGVNMN4003 <bold>F</bold> XTBGVNMN4004. <bold>n</bold> = node; <bold>r</bold> = ridge. Scale bars: 1cm.</p></caption><graphic xmlns:xlink="http://www.w3.org/1999/xlink" xlink:href="phytokeys-138-003-g002.jpg" position="float" orientation="portrait" xlink:type="simple" id="oo_370028.jpg"><uri content-type="original_file" xlink:type="simple">https://binary.pensoft.net/fig/370028</uri></graphic></fig></tp:treatment-sec><ref-list><ref id="B42"><mixed-citation xmlns:xlink="http://www.w3.org/1999/xlink" xlink:type="simple"><person-group><name name-style="western"><surname>Zhang</surname><given-names>YL</given-names></name><name name-style="western"><surname>Ferguson</surname><given-names>DK</given-names></name><name name-style="western"><surname>Ablaev</surname><given-names>AG</given-names></name><name name-style="western"><surname>Wang</surname><given-names>YF</given-names></name><name name-style="western"><surname>Li</surname><given-names>C-S</given-names></name><name name-style="western"><surname>Xie</surname><given-names>L</given-names></name></person-group> (<year>2007</year>) <article-title><tp:taxon-name><tp:taxon-name-part taxon-name-part-type="genus">Equisetum</tp:taxon-name-part> <tp:taxon-name-part taxon-name-part-type="uncertainty-rank">cf.</tp:taxon-name-part> <tp:taxon-name-part taxon-name-part-type="species">pratense</tp:taxon-name-part></tp:taxon-name> (<tp:taxon-name><tp:taxon-name-part taxon-name-part-type="genus">Equisetaceae</tp:taxon-name-part></tp:taxon-name>) from the Miocene of Yunnan in Southwestern China and its paleoecological implications.</article-title><source>International Journal of Plant Sciences</source><volume>168</volume>(<issue>3</issue>): <fpage>351</fpage>–<lpage>359</lpage>. <ext-link xlink:type="simple" ext-link-type="doi" xlink:href="10.1086/510411">https://doi.org/10.1086/510411</ext-link></mixed-citation></ref><ref id="B23"><mixed-citation xmlns:xlink="http://www.w3.org/1999/xlink" xlink:type="simple"><person-group><name name-style="western"><surname>Linnemann</surname><given-names>U</given-names></name><name name-style="western"><surname>Su</surname><given-names>T</given-names></name><name name-style="western"><surname>Kunzmann</surname><given-names>L</given-names></name><name name-style="western"><surname>Spicer</surname><given-names>RA</given-names></name><name name-style="western"><surname>Ding</surname><given-names>WN</given-names></name><name name-style="western"><surname>Spicer</surname><given-names>TEV</given-names></name><name name-style="western"><surname>Zieger</surname><given-names>J</given-names></name><name name-style="western"><surname>Hofmann</surname><given-names>M</given-names></name><name name-style="western"><surname>Moraweck</surname><given-names>K</given-names></name><name name-style="western"><surname>Gärtner</surname><given-names>A</given-names></name><name name-style="western"><surname>Gerdes</surname><given-names>A</given-names></name><name name-style="western"><surname>Marko</surname><given-names>L</given-names></name><name name-style="western"><surname>Zhang</surname><given-names>ST</given-names></name><name name-style="western"><surname>Li</surname><given-names>SF</given-names></name><name name-style="western"><surname>Tang</surname><given-names>H</given-names></name><name name-style="western"><surname>Huang</surname><given-names>J</given-names></name><name name-style="western"><surname>Mulch</surname><given-names>A</given-names></name><name name-style="western"><surname>Mosbrugger</surname><given-names>V</given-names></name><name name-style="western"><surname>Zhou</surname><given-names>ZK</given-names></name></person-group> (<year>2018</year>) <article-title>New U-Pb dates show a Paleogene origin for the modern Asian biodiversity hot spots.</article-title><source>Geology</source><volume>46</volume>(<issue>1</issue>): <fpage>3</fpage>–<lpage>6</lpage>. <ext-link xlink:type="simple" ext-link-type="doi" xlink:href="10.1130/G39693.1">https://doi.org/10.1130/G39693.1</ext-link></mixed-citation></ref></ref-list></tp:taxon-treatment>
