# Supplementary material for: Three new fossil records of Equisetum (Equisetaceae) from the Neogene of south-western China and northern Vietnam
Source: PhytoKeys. 2020 Jan 10;138:3–15. doi: 10.3897/phytokeys.138.38674 (PMC6969027; doi:10.3897/phytokeys.138.38674)
Supplement: XML Treatment for Equisetum yenbaiense [file phytokeys.138.38674-treatment2.xml]

<!DOCTYPE tp:taxon-treatment
  PUBLIC "-//TaxonX//DTD Taxonomic Treatment Publishing DTD v0 20100105//EN" "tax-treatment-NSO.dtd">
<tp:taxon-treatment xmlns:tp="http://www.plazi.org/taxpub"><tp:treatment-meta><kwd-group><label>Taxon classification</label><kwd><named-content xmlns:xlink="http://www.w3.org/1999/xlink" content-type="kingdom">Plantae</named-content></kwd><kwd><named-content xmlns:xlink="http://www.w3.org/1999/xlink" content-type="order">Equisetales</named-content></kwd><kwd><named-content xmlns:xlink="http://www.w3.org/1999/xlink" content-type="family">Equisetaceae</named-content></kwd></kwd-group><mixed-citation publication-type="journal"><person-group><name><surname>Aung</surname><given-names>Aye Thida</given-names></name><name><surname>Huang</surname><given-names>Jian</given-names></name><name><surname>Do</surname><given-names>Truong Van</given-names></name><name><surname>Song</surname><given-names>Ai</given-names></name><name><surname>Liu</surname><given-names>Jia</given-names></name><name><surname>Zhou</surname><given-names>Zhe-Kun</given-names></name><name><surname>Su</surname><given-names>Tao</given-names></name></person-group><article-title>Three new fossil records of <italic><tp:taxon-name><tp:taxon-name-part taxon-name-part-type="genus" reg="Equisetum">Equisetum</tp:taxon-name-part></tp:taxon-name></italic> (<tp:taxon-name><tp:taxon-name-part taxon-name-part-type="genus" reg="Equisetaceae">Equisetaceae</tp:taxon-name-part></tp:taxon-name>) from the Neogene of south-western China and northern Vietnam</article-title><source>PhytoKeys</source><day>10</day><month>1</month><year>2020</year><volume>138</volume><fpage>3</fpage><lpage>15</lpage><pub-id pub-id-type="doi">10.3897/phytokeys.138.38674</pub-id></mixed-citation></tp:treatment-meta><tp:nomenclature><tp:taxon-name><object-id xmlns:xlink="http://www.w3.org/1999/xlink" content-type="arpha" xlink:type="simple">8AF9194F-9E0C-55B4-A5EA-87D79B3ACA15</object-id>
              <tp:taxon-name-part taxon-name-part-type="genus" reg="Equisetum">Equisetum</tp:taxon-name-part>
              <tp:taxon-name-part taxon-name-part-type="species" reg="yenbaiense">yenbaiense</tp:taxon-name-part>
            </tp:taxon-name><tp:taxon-authority>A.T.Aung, T.Su, T.V.Do &amp; Z.K.Zhou</tp:taxon-authority><tp:taxon-status xmlns:xlink="http://www.w3.org/1999/xlink" xlink:type="simple">sp. nov.</tp:taxon-status></tp:nomenclature><tp:treatment-sec sec-type="Holotype" id="SECID0EMMAE"><title>Holotype.</title><p>XTBGVNMN4001 (Fig. <xref ref-type="fig" rid="F2">2D</xref>).</p></tp:treatment-sec><tp:treatment-sec sec-type="Paratypes" id="SECID0EWMAE"><title>Paratypes.</title><p>XTBGVNMN4002-4004 (Fig. <xref ref-type="fig" rid="F2">2C, E–F</xref>).</p></tp:treatment-sec><tp:treatment-sec sec-type="Locality" id="SECID0EANAE"><title>Locality.</title><p>Hop Thanh Village, Tuy Loc Commune, Yen Bai Province, northern Vietnam (<named-content xmlns:xlink="http://www.w3.org/1999/xlink" content-type="dwc:verbatimCoordinates" xlink:type="simple"><named-content content-type="geo-json" specific-use="{&#34;type&#34;:&#34;Point&#34;,&#34;coordinates&#34;:[104.849000,21.725000]}" id="NCID0EJNAE" xlink:type="simple">21.725N, 104.849E</named-content></named-content>).</p></tp:treatment-sec><tp:treatment-sec sec-type="Age" id="SECID0EONAE"><title>Age.</title><p>The late Miocene.</p></tp:treatment-sec><tp:treatment-sec sec-type="Repository" id="SECID0ETNAE"><title>Repository.</title><p>Paleoecology Collections, Xishuangbanna Tropical Botanical Garden, Chinese Academy of Sciences and Vietnam National Museum of Nature, Vietnam Academy of Science and Technology.</p></tp:treatment-sec><tp:treatment-sec sec-type="etymology" id="SECID0EYNAE"><title>Etymology.</title><p>The species name ‘<italic>yenbaiense</italic>’ means that fossils are from Yen Bai Province, northern Vietnam.</p></tp:treatment-sec><tp:treatment-sec sec-type="diagnosis" id="SECID0EIOAE"><title>Diagnosis.</title><p>Rhizomes with internodes and nodes, node round; Four bunches of tubers arranged in a whorl on a node (Fig. <xref ref-type="fig" rid="F2">2D</xref>); most tubers elongate in shape, with one to two tubers in each bunch (Fig. <xref ref-type="fig" rid="F2">2C–D</xref>); longitudinal ridges on the surface of tuber; the tip of tuber mucronate (Fig. <xref ref-type="fig" rid="F2">2F</xref>).</p></tp:treatment-sec><tp:treatment-sec sec-type="description" id="SECID0E1OAE"><title>Description.</title><p>Rhizomes have both internodes and nodes (Fig. <xref ref-type="fig" rid="F2">2D</xref>). The internode is ~0.2–0.3 cm in width, the length could not be observed, three longitudinal ridges are on the surface of the internode (Fig. <xref ref-type="fig" rid="F2">2D</xref>). The node is round and ~0.2 cm in diameter (Fig. <xref ref-type="fig" rid="F2">2D</xref>). Four bunches of tubers attach to one node and arrange in a whorl (Fig. <xref ref-type="fig" rid="F2">2D</xref>). Only one tuber is preserved on each bunch, but it is likely that there are more than one tuber on each bunch (Fig. <xref ref-type="fig" rid="F2">2E–F</xref>). Most tubers are elongate (Fig. <xref ref-type="fig" rid="F2">2D</xref>); few are elliptical (Fig. <xref ref-type="fig" rid="F2">2F</xref>), being~ 0.8 to 3.0 cm long and 0.4 to 1.0 cm wide. Two to four ridges are on the surface of each tuber (Fig. <xref ref-type="fig" rid="F2">2D</xref>). The tip of tuber is mucronate (Fig. <xref ref-type="fig" rid="F2">2F</xref>).</p></tp:treatment-sec><tp:treatment-sec><!--Section generated to contain objects referenced in tp:taxon-treatment.--><fig id="F2" position="float" orientation="portrait"><object-id xmlns:xlink="http://www.w3.org/1999/xlink" content-type="doi" xlink:type="simple">10.3897/phytokeys.138.38674.figure2</object-id><object-id xmlns:xlink="http://www.w3.org/1999/xlink" content-type="arpha" xlink:type="simple">7F8A1C8C-158F-5566-93DC-A56CB20AAFA1</object-id><label>Figure 2.</label><caption><p><bold>A–B</bold><tp:taxon-name><tp:taxon-name-part taxon-name-part-type="genus" reg="Equisetum">Equisetum</tp:taxon-name-part> <tp:taxon-name-part taxon-name-part-type="uncertainty-rank">cf.</tp:taxon-name-part> <tp:taxon-name-part taxon-name-part-type="species" reg="pratense">pratense</tp:taxon-name-part></tp:taxon-name> Ehrhart <bold>C–F</bold><italic><tp:taxon-name><tp:taxon-name-part taxon-name-part-type="genus" reg="Equisetum">Equisetum</tp:taxon-name-part> <tp:taxon-name-part taxon-name-part-type="species" reg="yenbaiense">yenbaiense</tp:taxon-name-part></tp:taxon-name></italic> A.T.Aung, T.Su, T.V.Do &amp; Z.K.Zhou, sp. nov. Specimen numbers: <bold>A–B</bold> XTBGSZTF0001 (counterparts) <bold>C</bold> XTBGVNMN4002 <bold>D</bold>&amp;nbsp;XTBGVNMN4001 <bold>E</bold> XTBGVNMN4003 <bold>F</bold> XTBGVNMN4004. <bold>n</bold> = node; <bold>r</bold> = ridge. Scale bars: 1cm.</p></caption><graphic xmlns:xlink="http://www.w3.org/1999/xlink" xlink:href="phytokeys-138-003-g002.jpg" position="float" orientation="portrait" xlink:type="simple" id="oo_370028.jpg"><uri content-type="original_file" xlink:type="simple">https://binary.pensoft.net/fig/370028</uri></graphic></fig></tp:treatment-sec></tp:taxon-treatment>
