# Supplementary material for: Three new fossil records of Equisetum (Equisetaceae) from the Neogene of south-western China and northern Vietnam
Source: PhytoKeys. 2020 Jan 10;138:3–15. doi: 10.3897/phytokeys.138.38674 (PMC6969027; doi:10.3897/phytokeys.138.38674)
Supplement: XML Treatment for Equisetum yongpingense [file phytokeys.138.38674-treatment3.xml]

<!DOCTYPE tp:taxon-treatment
  PUBLIC "-//TaxonX//DTD Taxonomic Treatment Publishing DTD v0 20100105//EN" "tax-treatment-NSO.dtd">
<tp:taxon-treatment xmlns:tp="http://www.plazi.org/taxpub"><tp:treatment-meta><kwd-group><label>Taxon classification</label><kwd><named-content xmlns:xlink="http://www.w3.org/1999/xlink" content-type="kingdom">Plantae</named-content></kwd><kwd><named-content xmlns:xlink="http://www.w3.org/1999/xlink" content-type="order">Equisetales</named-content></kwd><kwd><named-content xmlns:xlink="http://www.w3.org/1999/xlink" content-type="family">Equisetaceae</named-content></kwd></kwd-group><mixed-citation publication-type="journal"><person-group><name><surname>Aung</surname><given-names>Aye Thida</given-names></name><name><surname>Huang</surname><given-names>Jian</given-names></name><name><surname>Do</surname><given-names>Truong Van</given-names></name><name><surname>Song</surname><given-names>Ai</given-names></name><name><surname>Liu</surname><given-names>Jia</given-names></name><name><surname>Zhou</surname><given-names>Zhe-Kun</given-names></name><name><surname>Su</surname><given-names>Tao</given-names></name></person-group><article-title>Three new fossil records of <italic><tp:taxon-name><tp:taxon-name-part taxon-name-part-type="genus" reg="Equisetum">Equisetum</tp:taxon-name-part></tp:taxon-name></italic> (<tp:taxon-name><tp:taxon-name-part taxon-name-part-type="genus" reg="Equisetaceae">Equisetaceae</tp:taxon-name-part></tp:taxon-name>) from the Neogene of south-western China and northern Vietnam</article-title><source>PhytoKeys</source><day>10</day><month>1</month><year>2020</year><volume>138</volume><fpage>3</fpage><lpage>15</lpage><pub-id pub-id-type="doi">10.3897/phytokeys.138.38674</pub-id></mixed-citation></tp:treatment-meta><tp:nomenclature><tp:taxon-name><object-id xmlns:xlink="http://www.w3.org/1999/xlink" content-type="arpha" xlink:type="simple">5610C311-C5DB-5068-AD03-CFF770BF5CA2</object-id>
              <tp:taxon-name-part taxon-name-part-type="genus" reg="Equisetum">Equisetum</tp:taxon-name-part>
              <tp:taxon-name-part taxon-name-part-type="species" reg="yongpingense">yongpingense</tp:taxon-name-part>
            </tp:taxon-name><tp:taxon-authority>A.T.Aung, T.Su &amp; Z.K. Zhou</tp:taxon-authority><tp:taxon-status xmlns:xlink="http://www.w3.org/1999/xlink" xlink:type="simple">sp. nov.</tp:taxon-status></tp:nomenclature><tp:treatment-sec sec-type="Holotype" id="SECID0EURAE"><title>Holotype.</title><p>XTBGYP0748 (Fig. <xref ref-type="fig" rid="F3">3A</xref>).</p></tp:treatment-sec><tp:treatment-sec sec-type="Paratypes" id="SECID0E5RAE"><title>Paratypes.</title><p>XTBGYP0747 (Fig. <xref ref-type="fig" rid="F3">3B</xref>), XTBGYP1014 (Fig. <xref ref-type="fig" rid="F3">3C</xref>), XTBGYP1015 (Fig. <xref ref-type="fig" rid="F3">3D</xref>), XTBGYP0750 (Fig. <xref ref-type="fig" rid="F3">3E</xref>), XTBGYP0749 (Fig. <xref ref-type="fig" rid="F3">3F</xref>).</p><fig id="F3" position="float" orientation="portrait"><object-id xmlns:xlink="http://www.w3.org/1999/xlink" content-type="doi" xlink:type="simple">10.3897/phytokeys.138.38674.figure3</object-id><object-id xmlns:xlink="http://www.w3.org/1999/xlink" content-type="arpha" xlink:type="simple">DC007542-6804-5C05-B952-4C63F099BBC3</object-id><label>Figure 3.</label><caption><p><italic><tp:taxon-name><tp:taxon-name-part taxon-name-part-type="genus" reg="Equisetum">Equisetum</tp:taxon-name-part> <tp:taxon-name-part taxon-name-part-type="species" reg="yongpingense">yongpingense</tp:taxon-name-part></tp:taxon-name></italic> A.T.Aung, T.Su &amp; Z.K.Zhou, sp. nov. Specimen numbers: <bold>A</bold> XTBGYP0748 <bold>B</bold> XTBGYP0747 <bold>C</bold> XTBGYP1014 <bold>D</bold> XTBGYP1015 <bold>E</bold> XTBGYP0750 <bold>F</bold> XTBGYP0749. Scale bars: 1cm.</p></caption><graphic xmlns:xlink="http://www.w3.org/1999/xlink" xlink:href="phytokeys-138-003-g003.jpg" position="float" orientation="portrait" xlink:type="simple" id="oo_370029.jpg"><uri content-type="original_file" xlink:type="simple">https://binary.pensoft.net/fig/370029</uri></graphic></fig></tp:treatment-sec><tp:treatment-sec sec-type="Locality" id="SECID0E3TAE"><title>Locality.</title><p>Sanying Formation, Longmen Village, Yongping County, western Yunnan Province, south-western China (<named-content xmlns:xlink="http://www.w3.org/1999/xlink" content-type="dwc:verbatimCoordinates" xlink:type="simple"><named-content content-type="geo-json" specific-use="{&#34;type&#34;:&#34;Point&#34;,&#34;coordinates&#34;:[99.519000,25.518000]}" id="NCID0EFUAE" xlink:type="simple">25.518N, 99.519E</named-content></named-content>).</p></tp:treatment-sec><tp:treatment-sec sec-type="Age" id="SECID0EKUAE"><title>Age.</title><p>The late Pliocene.</p></tp:treatment-sec><tp:treatment-sec sec-type="Repository" id="SECID0EPUAE"><title>Repository.</title><p>Paleoecology Collections, Xishuangbanna Tropical Botanical Garden, Chinese Academy of Sciences.</p></tp:treatment-sec><tp:treatment-sec sec-type="etymology" id="SECID0EUUAE"><title>Etymology.</title><p>The species name ‘<italic>yongpingense</italic>’ means that fossils are from Yongping County, south-western China.</p></tp:treatment-sec><tp:treatment-sec sec-type="diagnosis" id="SECID0EEVAE"><title>Diagnosis.</title><p>Rhizomes with internodes and round nodes; fibrous roots on most nodes; two to four bunches of tubers arranged in a whorl on a node (Fig. <xref ref-type="fig" rid="F3">3A</xref>); tubers cylindrical in shape, one to two tubers on each bunch (Fig. <xref ref-type="fig" rid="F3">3A–B</xref>); longitudinal ridges not observed on the surface of tuber; the tip of tuber mucronate (Fig. <xref ref-type="fig" rid="F3">3A</xref>).</p></tp:treatment-sec><tp:treatment-sec sec-type="description" id="SECID0EWVAE"><title>Description.</title><p>Rhizomes have both internodes and nodes (Fig. <xref ref-type="fig" rid="F3">3A</xref>). The internode is ~0.5 to 0.8 cm wide, the length is up to 5.1 cm (Fig. <xref ref-type="fig" rid="F3">3A</xref>). The node is round and ~0.7 to 1.0 cm in diameter (Fig. <xref ref-type="fig" rid="F3">3A–B</xref>). Most nodes have fibrous roots ~ 0.1 to 0.2&amp;nbsp;cm wide. Two to six bunches of tubers attach on one node and are arranged in a whorl (Fig. <xref ref-type="fig" rid="F3">3A–B</xref>). One to two tubers are preserved on each bunch (Fig. <xref ref-type="fig" rid="F3">3A–B</xref>). Tubers are cylindrical, ~ 1.5 to 3.4 cm long and 0.6 to 1.2 cm wide (Fig. <xref ref-type="fig" rid="F3">3A–F</xref>). Ridges were not observed on the surface of each tuber (Fig. <xref ref-type="fig" rid="F3">3A–B, E</xref>). The tip of tuber is mucronate (Fig. <xref ref-type="fig" rid="F3">3A</xref>).</p></tp:treatment-sec></tp:taxon-treatment>
